# Supplementary material for: Exploring Pediatric Perspectives on Crohn’s Disease: A Qualitative Study of Knowledge, Lived Experience, and Self-Management
Source: Healthcare (Basel). 2025 Jul 16;13(14):1710. doi: 10.3390/healthcare13141710 (PMC12294537; doi:10.3390/healthcare13141710)
Supplement: Supplementary file 1 [file healthcare-13-01710-s001.zip]

Archive with 1 entries (1 files):
- healthcare-3705003-supplementary.pdf
